# Supplementary material for: Geologic and anthropogenic sources of contamination in settled dust of a historic mining port city in northern Chile: health risk implications
Source: PeerJ. 2018 Apr 24;6:e4699. doi: 10.7717/peerj.4699 (PMC5922233; doi:10.7717/peerj.4699)
Supplement: Supplemental Information 1 — Tables related to the Antofagasta dust, including: Dust sites, Methodologies, Statistics, Geoaccumulation index, Enrichment factor, Hazard index, Bioaccesibility and City dust. [file peerj-06-4699-s001.ods]

## Sheet: Dust_sites
Table 1. Summary of street dust sampling locations: name of streets, sampling years, sampling institutions, UTM coordinates (WGS-84), and elevations (m. a.s.l.). AP: distance to the Antofagasta Port in kilometers (km).
Sample	Location	Year	Institution	UTM E	UTM N	Elevation (m.a.s.l)	AP (km)
1	Grecia/Salvador Reyes	2014	ISP	356925	7382802	10	0.62
2	Grecia/Salvador Reyes	2014	ISP	356925	7382802	10	0.62
3	Grecia 1816/21 Mayo	2014	ISP	356973	7383725	8	0.31
4	Grecia/21 Mayo	2014	ISP	357075	7383834	11	0.45
5	Uribe/Balmaceda Pabellón 1	2014	ISP	357008	7384065	9	0.65
6	Uribe/Balmaceda Pabellón 1	2014	ISP	357008	7384065	9	0.65
7	Uribe/Pabellón 2	2014	ISP	357025	7384049	10	0.64
8	Uribe/Pabellón 2	2014	ISP	357025	7384049	10	0.64
9	Uribe/Pabellón 3	2014	ISP	357049	7384024	10	0.62
10	Uribe/Pabellón 3	2014	ISP	357049	7384024	10	0.62
11	Uribe/Washington Pabellón 4	2014	ISP	357062	7384012	10	0.61
12	Uribe/Washington Pabellón 4	2014	ISP	357062	7384012	10	0.61
13	MOP building in front of the Port	2014	ISP	356969	7383667	7	0.26
14	MOP building inside in front of the Port	2014	ISP	356988	7383637	8	0.24
15	Liceo Técnico in front of the Port	2014	ISP	357027	7383797	11	0.40
16	Colegio Técnico, frontis	2014	ISP	356996	7383771	10	0.37
17	Edificio Colectivo Argentina	2014	ISP	357023	7383850	10	0.45
21	Edificio Colectivo Perú 1er piso	2014	ISP	357027	7383967	10	0.56
22	Edificio Colectivo Perú 2o piso	2014	ISP	357017	7384003	10	0.59
23	14 de Febrero/Edmundo Pérez Zujovic	2014	ISP	357560	7386404	12	3.10
24	Av. Edmundo Pérez Zujovic 7344	2014	ISP	357968	7389089	14	5.77
25	Av. Edmundo Pérez Zujovic 8126-9114	2014	ISP	357562	7389860	13	6.47
26	Colegio San Agustín	2014	ISP	357568	7390407	8	7.02
27	Condominio Jardines del Norte VI	2014	ISP	357514	7392555	18	9.15
AF-1	Jardín Infantil Semillita	2016	CM	357072	7383698	9	0.33
AF-2	Jardín Infantil Semillita	2016	CM	357072	7383698	9	0.33
AF-3	Ex Liceo Técnico A14	2016	CM	356986	7383759	9	0.35
AF-4	Lice Técnico A14	2016	CM	357071	7383760	10	0.38
AF-5	Lice Técnico A14	2016	CM	357071	7383790	11	0.41
AF-6	Liceo Marta Narea A1	2016	CM	357128	7383791	12	0.44
AF-7	Liceo Marta Narea A1	2016	CM	357156	7383822	12	0.48

## Sheet: Methodologies
Table 2. Summary of analytical methodologies utilized in previous studies. Antofagasta dust: ISP (2014) and Tchernitchin & Bolados (2016); rocks: Lucassen & Franz (1994), Oliveros et al. (1997), and Rogers & Hawkesworth (1989); soil and sediment: CENMA (2014) and De Gregori et al. (2003). N/A: information not provided.
	Detection limit (mg·kg-1)												Instrument	Laboratory
	As	Ba	Cd	Co	Cr	Cu	Mn	Mo	Ni	Pb	V	Zn
Antofagasta Dust
ISP 2014	1.0	1.0	1.0	1.0	1.0	1.0	1.0	1.0	1.0	1.0	1.0	1.0	ICP	ISP, Chile
Tchernitchin and Bolados (2016)	1.7	2.1	1.0	0.8	1.8	2.1	2.5	0.9	2.2	2.1	0.7	3.2	ICP-OES	CENMA, Chile
Rocks of Antofagasta
Lucassen and Franz (1994)	N/A												Major elements XRF and trace element ICP	TU-Berlin
Oliveros et al. (2007)	1.0	3.0	0.4	0.2	4.0	0.2	3.9	0.5	4.0	1.2	1.5	8.0	ICP-AES and ICP-MS	CRPG, France
Rogers and Hawkesworth (1989)	N/A												Major elements ED XRF and trace elements WD XRF	Open University and Nottingham University
Soil/sediment
CENMA 2014	14.6	8.9	1.8	2.4	4.6	1.0	8.5	8.3	1.4	3.7	1.5	2.7	ICP-OES	CENMA, Chile
De Gregori et al. 2003	N/A												FAAS (Cu), HG-AFS (As)	N/A

## Sheet: Statistics
Table 3. Basic statistical summary. Number of data (n), mean, standard deviation (σ), variability (σ/average·100), median, range, lower and upper 95% confidence interval. All values are in mg∙kg-1. AP: Antofagasta port; Antofagasta dust data from CM (2016) and ISP (2014); UCC: upper continental crust values (Rudnick and Gao, 2003).
	Distance to AP	n	Mean	σ	Relative σ	Median	Range		95% confidence limits		Correlation to distance to AP	2016-2014	UCC	Element/UCC
	km		(mg·kg-1)	(mg·kg-1)	%	(mg·kg-1)	(mg·kg-1)		(mg·kg-1)			(mg·kg-1)	(mg·kg-1)
As	< 0.5	14	376	347	92	272	127	1492	175	577	-0.46	-186	4.8	78
	0.5 - 1	12	148	99	67	117	42	350	81	194	-0.63	-		31
	> 1	5	77	14	18	72	68	101	40	94	0.18	-		16
	< 0.5 to > 1	31	239	269	112	175	42	1492	141	338	-0.28	-		50
Ba	< 0.5	14	216	136	63	234	27	418	137	294	0.33	207	624	0.3
	0.5 - 1	12	112	71	63	113	30	264	67	157	-0.71	-		0.2
	> 1	5	293	132	45	225	198	510	129	457	0.50	-		0.5
	< 0.5 to > 1	31	188	129	69	181	27	510	141	236	0.39	-		0.3
Cd	< 0.5	14	81	37	46	77	22	151	59	102	-0.25	35	0.09	895
	0.5 - 1	12	20	13	68	18	4	52	11	28	-0.48	-		221
	> 1	5	6	1	17	6	4	7	4	7	-0.56	-		63
	< 0.5 to > 1	31	45	42	93	28	4	151	30	60	-0.43	-		500
Co	< 0.5	14	22	14	61	21	9	64	15	30	0.00	16	17.3	1.3
	0.5 - 1	12	12	4	34	11	6	20	9	14	0.01	-		0.7
	> 1	5	15	1	8	15	13	15	13	16	-0.76	-		0.8
	< 0.5 to > 1	31	17	11	62	15	6	64	13	21	-0.13	-		1.0
Cr	< 0.5	14	62	12	19	62	47	82	55	69	-0.68	-2	92	0.7
	0.5 - 1	12	46	12	25	43	28	76	38	53	-0.04	-		0.5
	> 1	5	94	15	16	93	71	110	76	112	-0.95	-		1.0
	< 0.5 to > 1	31	61	20	33	55	28	110	53	68	0.57			0.7
Cu	< 0.5	14	17914	9897	55	16114	6725	46898	12199	23628	-0.62	-3044	28	640
	0.5 - 1	12	6103	5059	83	4735	1103	17047	2889	9317	-0.61	-		218
	> 1	5	2287	187	8	2188	2153	2601	2054	2519	-0.06	-		82
	< 0.5 to > 1	31	10821	9816	91	7874	1103	46898	7221	14422	-0.40	-		386
Mn	< 0.5	14	540	183	34	550	20	771	435	646	-0.20	-18	774	0.7
	0.5 - 1	12	475	98	21	485	280	643	412	537	0.28	-		0.6
	> 1	5	675	66	10	683	590	761	594	756	0.70	-		0.9
	< 0.5 to > 1	31	537	153	28	545	20	771	481	593	0.40	-		0.7
Mo	< 0.5	14	128	70	55	147	12	227	88	169	-0.11	93	1.1	117
	0.5 - 1	12	35	48	135	15	5	156	5	66	-0.74	-		32
	> 1	5	22	2	9	22	19	24	19	25	0.87	-		20
	< 0.5 to > 1	31	75	74	98	31	5	227	48	102	-0.33	-		68
Ni	< 0.5	14	33	9	29	37	44	17	27	38	0.01	11	47	0.7
	0.5 - 1	12	23	11	49	20	11	46	16	30	-0.50	-		0.5
	> 1	5	32	5	16	30	26	38	26	39	-0.61	-		0.7
	< 0.5 to > 1	31	29	11	36	30	11	46	25	33	0.06	-		0.6
Pb	< 0.5	14	1071	1091	102	739	28	3968	441	1700	-0.71	-936	17	63
	0.5 - 1	12	518	481	93	412	109	1924	212	824	-0.49	-		30
	> 1	5	164	31	19	165	125	209	125	203	-0.87	-		10
	< 0.5 to > 1	31	710	852	120	486	28	3968	398	1023	-0.30	-		42
V	< 0.5	14	104	23	22	106	57	138	91	117	0.21	33	97	1.1
	0.5 - 1	12	86	17	20	87	58	113	75	97	0.01	-		0.9
	> 1	5	90	8	9	93	77	97	80	100	0.86	-		0.9
	< 0.5 to > 1	31	95	20	21	94	57	138	87	102	-0.07	-		1.0
Zn	< 0.5	14	20351	10378	51	18320	4792	40062	14359	26343	-0.15	11392	67	304
	0.5 - 1	12	6022	3943	65	4721	2029	15868	3517	8527	0.04	-		90
	> 1	5	2155	653	30	2102	1513	3149	1344	2965	-0.46	-		32
	< 0.5 to > 1	31	11869	10743	91	6543	1513	40062	7929	15810	-0.41	-		177

## Sheet: Igeo_Index
Table 4. Geo-accumulation index (Muller, 1979). Igeo ≤ 0 non-contaminated; 0 < Igeo ≤ 1 non- to slightly contaminated; 1 < Igeo ≤ 2 moderately contaminated; 2 < Igeo ≤ 3 moderately to highly contaminated; 3 < Igeo ≤ 4 highly contaminated; 4 < Igeo ≤ 5 highly to extremely contaminated; Igeo > 5 extremely contaminated. Note: below the sample type, distances are given from the Antofagasta Port.
	Soil			Metamorphic rocks			Volcanic rocks			Intrusive rocks			Igneous dikes
	< 0.5 km	0.5-1 km	> 1 km	< 0.5 km	0.5-1 km	> 1 km	< 0.5 km	0.5-1 km	> 1 km	< 0.5 km	0.5-1 km	> 1 km	< 0.5 km	0.5-1 km	> 1 km
As	4	3	2	-	-	-	5	4	3	7	6	5	-	-	-
Ba	-	-	-	0	-1	0	-1	-2	-1	-1	-2	0	-1	-2	0
Cd	5	3	1	-	-	-	-	-	-	-	-	-	-	-	-
Co							-1	-2	-1	-1	-2	-1	-	-	-
Cr	1	0	1	0	-1	0	0	-1	0	-1	-2	-1	-1	-2	-1
Cu	6	5	4	7	6	4	7	6	4	7	6	4	6	5	4
Mn	-	-	-	-2	-2	-1	-2	-2	-2	-1	-2	-1	-1	-1	-1
Mo	-	-	-	-	-	-	6	4	3	5	4	3	-	-	-
Ni	0	0	0	0	-1	0	0	-1	0	0	-1	0	0	-1	0
Pb	6	5	3	-	-	-	6	5	4	8	7	5	-	-	-
V	-	-	-	-2	-2	-2	-2	-2	-2	-2	-2	-2	-2	-2	-2
Zn	7	5	4	7	6	4	6	4	3	8	6	5	8	6	5

## Sheet: Enrichment_Factor
Table 5. Enrichment Factors obtained in Antofagasta from volcanic, intrusive, and metamorphic rocks as well as from dikes and soils. Values close to 1 indicate that the material originates from the same parent material (Zoller et al., 1974). High values signify that they do not originate from that parent material. Note: below the sample type, distances are given from the Antofagasta Port.
	Soil			Metamorphic rocks			Volcanic rocks			Intrusive rocks			Igneous dikes
	< 0.5 km	0.5-1 km	> 1 km	< 0.5 km	0.5-1 km	> 1 km	< 0.5 km	0.5-1 km	> 1 km	< 0.5 km	0.5-1 km	> 1 km	< 0.5 km	0.5-1 km	> 1 km
As	7	4	2	-	-	-	91	50	22	235	130	55	-	-	-
Ba	-	-	-	2	1	3	1	1	2	1	1	2	3	2	4
Cd	20	7	2	-	-	-	-	-	-	-	-	-	-	-	-
Co	-	-	-	-	-	-	1	1	1	1	1	1	-	-	-
Cr	1	1	1	2	2	3	2	2	3	1	1	1	2	2	3
Cu	45	21	7	313	150	46	340	163	50	236	113	35	364	174	53
Mn	-	-	-	1	1	1	1	1	1	1	1	1	2	2	2
Mo	-	-	-	-	-	-	135	52	26	70	27	14
Ni	1	1	1	2	2	2	2	2	2	2	2	2	4	4	4
Pb	35	24	6	-	-	-	196	133	34	365	248	64	-	-	-
V	-	-	-	1	1	1	1	1	1	1	1	1	1	2	1
Zn	74	31	9	365	151	44	172	71	21	476	198	58	934	388	113

## Sheet: Hazard_index
Table 6. Chemical daily intake and Hazard Index. (a) CDI: chemical daily intake (ingestion); (b) HI: hazard index; values above 1 indicate health issue risks (Luo et al., 2012). RfD: reference dose (references of RfD values are in the text).
(a)
	95% confidence upper limit				2 year exposure				Lifetime exposure
	(mg·kg-1)				CDI	CDI	CDI		CDI	CDI	CDI
					(mg·kg-1day-1)				(mg·kg-1day-1)	(mg·kg-1day-1)	(mg·kg-1day-1)
	< 0.5 km	0.5 to 1 km	> 1 km		< 0.5 km	0.5 to 1 km	> 1 km		< 0.5 km	0.5 to 1 km	> 1 km
As	577	194	94		0.007	0.002	0.001		0.001	0.000	0.000
Ba	294	157	457		0.004	0.002	0.006		0.000	0.000	0.001
Cd	102	28	7		0.001	0.000	0.000		0.000	0.000	0.000
Co	30	14	16		0.000	0.000	0.000		0.000	0.000	0.000
Cr	69	53	112		0.001	0.001	0.001		0.000	0.000	0.000
Cu	23628	9317	2519		0.295	0.116	0.031		0.034	0.013	0.004
Mn	646	537	756		0.008	0.007	0.009		0.001	0.001	0.001
Mo	169	66	25		0.002	0.001	0.000		0.000	0.000	0.000
Ni	38	30	39		0.000	0.000	0.000		0.000	0.000	0.000
Pb	1700	824	203		0.021	0.010	0.003		0.002	0.001	0.000
V	117	97	100		0.001	0.001	0.001		0.000	0.000	0.000
Zn	26343	8527	2965		0.329	0.107	0.037		0.038	0.012	0.004
(b)
		RfD			2 year exposure				Lifetime exposure
		(mg·kg-1day-1)			HI	HI	HI		HI	HI	HI
					< 0.5 km	0.5 to 1 km	> 1 km		< 0.5 km	0.5 to 1 km	> 1 km
As	RfD	0.0003			24	9	4		3	1	0
Ba	RfD	0.0700			0	0	0		0	0	0
Cd	RfD	0.0010			1	1	0		0	0	0
Co	RfD	0.0300			0	0	0		0	0	0
Cr	RfD [Cr(VI)]	0.0030			0	0	0		0	0	0
Cu	MRL	0.0100			30	12	3		3	1	0
Mn	RfD	0.1400			0	0	0		0	0	0
Mo	RfD	0.0050			0	0	0		0	0	0
Ni	RfD	0.0200			0	0	0		0	0	0
Pb	-	-			-	-	-		-	-	-
V	RfD	0.0070			0	0	0		0	0	0
Zn	RfD	0.3000			1	0	0		0	0	0

## Sheet: Bioaccessibility
Table 7. Bioaccessibility assay of three dust samples located in close proximity to the Antofagasta Port.
		AFA-237	AFA-238	AFA-239	Mean bioaccessibility (%)	Detection limit (mg·kg-1)	Quantification limit (mg·kg-1)	Reference material recovery (%)
		Port Gate	Window in front of the galpón	Building
Coordinates	UTM E	356907	356899	357208
	UTM N	7383395	7383305	7384279
As	total (mg·kg-1)	243	92	85	50	1.7	5.5	81.6
	bioaccessible (mg·kg-1)	27	58	65
	% of bioaccessibility	11	63	76
Cd	total (mg·kg-1)	62	34	17	10	1.0	3.4	83.2
	bioaccessible (mg·kg-1)	2	2	3
	% of bioaccessibility	3	6	21
Cu	total (mg·kg-1)	15246	4157	3737	20	2.1	6.9	95.4
	bioaccessible (mg·kg-1)	78	1024	1342
	% of bioaccessibility	1	25	36
Mo	total (mg·kg-1)	197	31	14	0	0.9	3.0	87.8
	bioaccessible (mg·kg-1)	0	0	0
	% of bioaccessibility	0	0	0
Pb	total (mg·kg-1)	666	371	335	26	2.1	7.0	89.4
	bioaccessible (mg·kg-1)	4	127	146
	% of bioaccessibility	1	34	44
Zn	total (mg·kg-1)	19692	8821	3021	16	3.2	10.6	98.1
	bioaccessible (mg·kg-1)	49	941	1135
	% of bioaccessibility	0	11	38

## Sheet: City_dust
Table 8. City dust from Antofagasta (ISP, 2014; CM, 2016) and Santiago (Tapia et al., 2009), Chile; Fushun (Kong et al., 2011), Baoji (Lu et al., 2009), Zhuzhou (Li et al., 2013), and the Qingshan district (QS) in Wuhan (Zhu et al., 2013), China; and the Islamabad Expressway in Pakistan (Faiz et al., 2009).
	Chile		China				Pakistan
	Antofagasta	Santiago	Fushun	Baoji	Zhuzhou	QS	Islamabad
	(mg·kg-1)	(mg·kg-1)	(mg·kg-1)	(mg·kg-1)	(mg·kg-1)	(mg·kg-1)	(mg·kg-1)
As	239 ± 269	12 ± 1.9	-	-	89 ± 183	32 ± 20	-
Ba	188 ± 129	411 ± 124	-	-	-	1,610 ± 984	-
Cd	45 ± 42	0.8 ± 0.19	-	-	41 ± 117	2.8 ± 1.8	5.0 ± 1.0
Co	17 ± 11	11 ± 2.3	139 ± 179	-	13 ± 11	20 ± 12	-
Cr	61 ± 20	38 ± 11	5,334 ± 10,667	-	125 ± 54	172 ± 96	-
Cu	10,821 ± 9,816	669 ± 567	149 ± 177	123 ± 43	139 ± 148	213 ± 180	52 ± 18
Mn	573 ± 153	619 ± 109	-	-	-	-	-
Mo	75 ± 74	73 ± 27	-	-	6.4 ± 12.4	7.2 ± 3.9	-
Ni	29 ± 11	24 ± 6.4	302 ± 555	49 ± 30	40 ± 16	38 ± 14	23 ± 6
Pb	710 ± 852	127 ± 50	-	408 ± 296	956 ± 2,815	336 ± 191	104 ± 29
V	95 ± 20	54 ± 11	14.6 ± 4.1	-	-	-	-
Zn	11,869 ± 10,743	943 ± 411	-	715 ± 320	2,379 ± 5,145	1,250 ± 889	116 ± 35
