# Supplementary material for: Geologic and anthropogenic sources of contamination in settled dust of a historic mining port city in northern Chile: health risk implications
Source: PeerJ. 2018 Apr 24;6:e4699. doi: 10.7717/peerj.4699 (PMC5922233; doi:10.7717/peerj.4699)
Supplement: Supplemental Information 2 — This table contains data of Antofagasta dust, rocks and weathering products of rocks of Antofagasta, and bioaccesibility of Antofagasta dust. [file peerj-06-4699-s002.ods]

## Sheet: ICP_CM
n	sample	Location	Year	E	N	Elevation (m.asl)	Distance to the port (m)	Distance to the port (km)	As	Ba	Cd	Co	Cu	Cr	Fe	Mn	Mo	Ni	Pb	V	Zn
1	14	MOP building inside in front of the Port	2014	356988	7383637	8	235	0.24	1492	48	130	21	46898	77	65893	555	227	44	3154	98	30546
2	13	MOP building in front of the Port	2014	356969	7383667	7	259	0.26	197	27	76	11	23459	74	39776	522	69	26	3968	80	19025
3	3	Grecia 1816/21 Mayo	2014	356973	7383725	8	313	0.31	154	56	78	9	20335	82	30886	445	17	17	966	57	17615
4	AF-1	Jardín Infantil Semillita	2016	357072	7383698	9	330	0.33	202	418	60	26	10209	65	53829	759	152	39	590	138	14746
5	AF-2	Jardín Infantil Semillita	2016	357072	7383698	9	330	0.33	215	372	62	25	10709	66	51130	748	143	40	618	129	15799
6	AF-3	Ex Liceo Técnico A14	2016	356986	7383759	9	348	0.35	413	181	151	64	25472	70	61759	568	211	37	879	103	40062
7	16	Colegio Técnico, frontis	2014	356996	7383771	10	366	0.37	648	269	43	18	15577	59	39773	771	76	27	765	110	9700
8	AF-4	Lice Técnico A14	2016	357071	7383760	10	382	0.38	289	301	106	23	16651	48	48274	480	188	36	624	114	28731
9	15	Liceo Técnico in front of the Port	2014	357027	7383797	11	396	0.40	254	199	22	12	6725	47	29930	545	91	20	429	91	4792
10	AF-5	Lice Técnico A14	2016	357071	7383790	11	409	0.41	319	303	120	25	19414	48	52443	20	200	38	28	112	33135
11	AF-6	Liceo Marta Narea A1	2016	357128	7383791	12	440	0.44	285	382	96	28	15295	71	50655	583	168	41	760	126	21821
12	17	Edificio Colectivo Argentina	2014	357023	7383850	10	446	0.45	410	146	48	19	10029	49	29276	476	82	41	843	101	10300
13	4	Grecia/21 Mayo	2014	357075	7383834	11	450	0.45	127	43	44	10	13028	55	32275	530	12	17	645	74	10608
14	AF-7	Liceo Marta Narea A1	2016	357156	7383822	12	479	0.48	260	280	90	22	16992	57	51930	560	161	39	718	121	28034
15	21	Edificio Colectivo Perú 1er piso	2014	357027	7383967	10	561	0.56	321	264	33	12	14792	43	27069	427	108	41	815	90	6543
16	22	Edificio Colectivo Perú 2o piso	2014	357017	7384003	10	595	0.59	350	152	52	19	17047	55	31225	447	156	46	1924	108	11533
17	11	Uribe/Washington Pabellón 4	2014	357062	7384012	10	613	0.61	42	76	4	6	1103	28	24166	280	10	11	109	76	2029
18	12	Uribe/Washington Pabellón 4	2014	357062	7384012	10	613	0.61	175	190	19	12	5222	44	36024	580	49	19	454	74	5084
19	1	Grecia/Salvador Reyes	2014	356925	7382802	10	622	0.62	117	33	28	9	5236	48	40667	502	7	16	324	58	6501
20	2	Grecia/Salvador Reyes	2014	356925	7382802	10	622	0.62	95	61	17	11	4249	76	53976	643	6	20	371	62	4358
21	9	Uribe/Pabellón 3	2014	357049	7384024	10	625	0.62	50	130	6	9	1445	38	28935	352	15	21	152	105	3163
22	10	Uribe/Pabellón 3	2014	357049	7384024	10	625	0.62	118	144	11	11	3301	41	27868	430	31	15	551	89	3919
23	7	Uribe/Pabellón 2	2014	357025	7384049	10	643	0.64	179	36	26	13	7874	48	27353	520	16	30	473	84	5908
24	8	Uribe/Pabellón 2	2014	357025	7384049	10	643	0.64	84	97	10	10	2757	42	32510	487	5	15	288	113	3628
25	5	Uribe/Balmaceda Pabellón 1	2014	357008	7384065	9	655	0.65	164	30	22	20	7382	48	30064	545	18	31	486	83	15868
26	6	Uribe/Balmaceda Pabellón 1	2014	357008	7384065	9	655	0.65	78	132	11	10	2827	40	29889	483	6	15	266	94	3731
27	23	14 de Febrero/Edmundo Pérez Zujovic	2014	357560	7386404	12	3097	3.10	69	198	6	15	2188	110	34015	590	19	38	209	77	2362
28	24	Av. Edmundo Pérez Zujovic 7344	2014	357968	7389089	14	5768	5.77	68	225	7	15	2316	103	37334	636	22	30	145	89	2102
29	25	Av. Edmundo Pérez Zujovic 8126-9114	2014	357562	7389860	13	6474	6.47	101	205	6	15	2601	93	52075	761	24	38	174	97	3149
30	26	Colegio San Agustín	2014	357568	7390407	8	7019	7.02	77	510	6	15	2175	92	44650	683	22	30	165	93	1647
31	27	Condominio Jardines del Norte VI	2014	357514	7392555	18	9152	9.15	72.2	328.9	4.3	12.6	2153	71.1	30833.4	704.8	23.7	26.1	125.3	94.5	1513

## Sheet: Antofagasta_background_geochemistry
Sample	UTM N	UTM E	n	Matrix	Location	Region	As	Ba	Cd	Co	Cr	Cu	Fe	Mn	Mo	Ni	Pb	V	Zn	Author
CB10 (dykes)	7363767	350448	1	Igneous dyke	Southern Antofagasta	Antofagasta		269			15	211	124149	1084		32		269	68	Lucassen_&_Franz_1994
CB55 (dykes)	7358605	350079	1	Igneous dyke	Southern Antofagasta	Antofagasta		223			45	171	120792	1162		41		282	61	Lucassen_&_Franz_1994
CB120 (dykes)	7358605	350079	1	Igneous dyke	Southern Antofagasta	Antofagasta		239			16	71	121701	232		10		58	33	Lucassen_&_Franz_1994
KU188 (dykes)	7358605	350079	1	Igneous dyke	Southern Antofagasta	Antofagasta		148			289	75	122540	1007		13		205	72	Lucassen_&_Franz_1994
Sample	UTM N	UTM E	n	Matrix	Location	Region	As	Ba	Cd	Co	Cr	Cu	Fe	Mn	Mo	Ni	Pb	V	Zn	Author
Gatico (Jurassic intrusion quartz gabbro)	7524979	370289	1	Igneous intrusive rock	Tocopilla	Antofagasta		175			126		66866	1162		20		200		Rogers_&_Hawkesworth_1989
Cerro colpuito (Jurassic intrusion quartz monzodiorite)	7537770	397909	1	Igneous intrusive rock	Southeast Tocopilla	Antofagasta		440			21		53856	1317		4		173		Rogers_&_Hawkesworth_1989
Tocopilla (Jurassic intrusion monzonite)	7560136	382684	1	Igneous intrusive rock	Tocopilla	Antofagasta		393			30		50359	1239		9		161		Rogers_&_Hawkesworth_1989
VO3 (intrusive)	7556560	382886	1	Igneous intrusive rock	Tocopilla	Antofagasta	2.432	211		26	139	20	69873	1007	5.86	24	3.7	282	44	Oliveros_et_al_2007
VO183 (intrusive)	7516820	370549	1	Igneous intrusive rock	Tocopilla	Antofagasta	1.38	162		27	74	25	63375	1084	0.84	32	3.1	330	28	Oliveros_et_al_2007
VO181 (intrusive)	7486331	372974	1	Igneous intrusive rock	Michilla	Antofagasta	1.632	178		32	40	56	78511	1471	0.78	29	3.2	532	56	Oliveros_et_al_2007
RS18 (stock)	7491555	380066	1	Igneous intrusive rock	Michilla	Antofagasta	< L.D.	210		28	36	69	50848	1162	< L.D.	48	3.5	151	99	Oliveros_et_al_2007
VO136 (intrusive)	7389588	368438	1	Igneous intrusive rock	Antofagasta	Antofagasta	< L.D.	409		4	6	5	20150	349	0.87	< L.D.	3.2	34	17	Oliveros_et_al_2007
CB3 (gabbros)	7366439	348973	1	Igneous intrusive rock	Southern Antofagasta	Antofagasta		38			37	492	70712	774		19		453	39	Lucassen_&_Franz_1994
CB11 (gabbros)	7366439	348973	1	Igneous intrusive rock	Southern Antofagasta	Antofagasta		42			382	26	49310	929		60		235	31	Lucassen_&_Franz_1994
CB32 (gabbros)	7366439	348973	1	Igneous intrusive rock	Southern Antofagasta	Antofagasta		31			132	49	51618	620		36		244	38	Lucassen_&_Franz_1994
CB33 (gabbros)	7366439	348973	1	Igneous intrusive rock	Southern Antofagasta	Antofagasta		27			443	85	24410	387		21		135	20	Lucassen_&_Franz_1994
U8 (quartz diorite)	7336197	356129	1	Igneous intrusive rock	Southern Antofagasta	Antofagasta		335			12	88	52947	1007		7		157	74	Lucassen_&_Franz_1994
U14 (quartz diorite)	7336197	356129	1	Igneous intrusive rock	Southern Antofagasta	Antofagasta		281			15	60	45813	929		7		146	71	Lucassen_&_Franz_1994
U24 (quartz diorite)	7336197	356129	1	Igneous intrusive rock	Southern Antofagasta	Antofagasta		342			30	58	40147	852		10		135	66	Lucassen_&_Franz_1994
Sample	UTM N	UTM E	n	Matrix	Location	Region	As	Ba	Cd	Co	Cr	Cu	Fe	Mn	Mo	Ni	Pb	V	Zn	Author
La Negra Formation (basaltic andesite)	7537905	371232	1	Igneous volcanic rock	Tocopilla	Antofagasta		521			26		81064	3020		9		308		Rogers_&_Hawkesworth_1989
VO2 (lava)	7528362	371625	1	Igneous volcanic rock	Tocopilla	Antofagasta	3.696	335		24	157	137	62599	1317	1.56	38	6.6	213	179	Oliveros_et_al_2007
VO4 (lava)	7550466	374337	1	Igneous volcanic rock	Tocopilla	Antofagasta	1.82	257		27	20	290	75189	1549	1.71	18	5.9	330	110	Oliveros_et_al_2007
VO150 (lava)	7530606	371463	1	Igneous volcanic rock	Tocopilla	Antofagasta	4.024	491		21	24	348	68516	2037	1.88	13	4.9	189	136	Oliveros_et_al_2007
VO155A (lava A)	7548296	376015	1	Igneous volcanic rock	Tocopilla	Antofagasta	20.74	159		27	33	18	74671	2401	1.44	16	4.9	320	186	Oliveros_et_al_2007
VO156 (lava)	7548295	375958	1	Igneous volcanic rock	Tocopilla	Antofagasta	5.554	335		29	69	53	69383	1231	1.83	22	7.0	246	98	Oliveros_et_al_2007
VO144 (lava)	7490116	373257	1	Igneous volcanic rock	Michilla	Antofagasta	8.487	502		25	6	4	89555	883	1.43	9	5.0	315	98	Oliveros_et_al_2007
VO147 (lava)	7490146	373085	1	Igneous volcanic rock	Michilla	Antofagasta	5.184	213		31	68	15	50506	906	0.67	31	6.6	195	83	Oliveros_et_al_2007
VO148 (lava)	7489929	372944	1	Igneous volcanic rock	Michilla	Antofagasta	9.545	674		22	15	87	73314	3044	1.76	12	4.5	308	757	Oliveros_et_al_2007
VO13 (lava M)	7402294	383190	1	Igneous volcanic rock	MB & B	Antofagasta	2.463	1134		31	82	< L.D.	69313	1626	2.41	43	20.9	259	218	Oliveros_et_al_2007
VO130B (lava)	7400763	392110	1	Igneous volcanic rock	MB & B	Antofagasta	4.886	361		26	39	79	71726	1843	1.73	21	8.6	288	271	Oliveros_et_al_2007
VO131B (lava)	7400763	392110	1	Igneous volcanic rock	MB & B	Antofagasta	5.681	339		28	41	83	72573	1866	1.66	23	9.1	296	785	Oliveros_et_al_2007
VO187 (lava A)	7399575	407293	1	Igneous volcanic rock	MB & B	Antofagasta	3.482	285		22	79	63	64823	1224	1.95	31	10.3	177	355	Oliveros_et_al_2007
VO191 (lava)	7447163	404092	1	Igneous volcanic rock	MB & B	Antofagasta	4.392	334		26	46	21	64291	1471	1.07	26	6.2	247	148	Oliveros_et_al_2007
VO193 (lava)	7447302	401843	1	Igneous volcanic rock	MB & B	Antofagasta	4.191	257		28	45	31	65977	1363	0.86	28	7.4	304	84	Oliveros_et_al_2007
VO36A (lava)	7378721	357687	1	Igneous volcanic rock	Antofagasta	Antofagasta	6.929	256		24	39	88	62459	929	1.33	20	8.5	205	78	Oliveros_et_al_2007
VO37 (lava)	7377350	359060	1	Igneous volcanic rock	Antofagasta	Antofagasta	5.994	271		23	41	104	59242	1549	1.98	20	16.8	201	181	Oliveros_et_al_2007
VO40B (lava)	7372829	362332	1	Igneous volcanic rock	Antofagasta	Antofagasta	9.188	363		22	51	116	59591	2014	1.76	28	13.1	201	156	Oliveros_et_al_2007
VO48 (lava)	7372623	363410	1	Igneous volcanic rock	Antofagasta	Antofagasta	3.704	158		28	88	209	61690	1239	1.71	40	4.8	230	102	Oliveros_et_al_2007
VO47 (lava A)	7372462	362647	1	Igneous volcanic rock	Antofagasta	Antofagasta	19.76	196		31	36	68	69313	4027	1.32	21	6.0	368	300	Oliveros_et_al_2007
VO137 (lava)	7387424	367182	1	Igneous volcanic rock	Antofagasta	Antofagasta	5.322	236		30	91	131	69313	1712	1.16	36	9.1	337	118	Oliveros_et_al_2007
VO142 (lava)	7386993	363842	1	Igneous volcanic rock	Antofagasta	Antofagasta	6.108	423		26	21	40	69495	1518	1.51	15	21.2	276	287	Oliveros_et_al_2007
AS1 (volcanics)	7324964	348144	1	Igneous volcanic rock	Southern Antofagasta	Antofagasta		49			24	22	94633	310		21		394	15	Lucassen_&_Franz_1994
AS5 (volcanics)	7324964	348144	1	Igneous volcanic rock	Southern Antofagasta	Antofagasta		13			25	22	136100	542		21		517	10	Lucassen_&_Franz_1994
AS9 (volcanics)	7324595	350909	1	Igneous volcanic rock	Southern Antofagasta	Antofagasta		54			20	16	116500	1704		67		449	23	Lucassen_&_Franz_1994
AS10 (volcanics)	7324595	350909	1	Igneous volcanic rock	Southern Antofagasta	Antofagasta		107			155	23	83700	1084		10		220	60	Lucassen_&_Franz_1994
Sample	UTM N	UTM E	n	Matrix	Location	Region	As	Ba	Cd	Co	Cr	Cu	Fe	Mn	Mo	Ni	Pb	V	Zn	Author
CB19a (amphibolite)	7363467	351461	1	Metamorphic rock	Southern Antofagasta	Antofagasta		229			48	54	53856.11	929		21		174	68	Lucassen_&_Franz_1994
CB73 (amphibolite)	7363467	351461	1	Metamorphic rock	Southern Antofagasta	Antofagasta		158			55	128	64767.218	1007		21		213	88	Lucassen_&_Franz_1994
KU8 (amphibolite)	7363467	351461	1	Metamorphic rock	Southern Antofagasta	Antofagasta		59			89	32	60710.524	1239		67		153	77	Lucassen_&_Franz_1994
KU157 (amphibolite)	7363467	351461	1	Metamorphic rock	Southern Antofagasta	Antofagasta		130			23	70	73300.264	1239		10		268	81	Lucassen_&_Franz_1994
CB19 (pyroxene gneisses)	7357582	350660	1	Metamorphic rock	Southern Antofagasta	Antofagasta		176			67	36	64067.788	929		32		248	72	Lucassen_&_Franz_1994
CB42 (pyroxene gneisses)	7357582	350660	1	Metamorphic rock	Southern Antofagasta	Antofagasta		229			97	200	60220.923	1084		41		191	74	Lucassen_&_Franz_1994
CB51 (pyroxene gneisses)	7357582	350660	1	Metamorphic rock	Southern Antofagasta	Antofagasta		158			38	40	60360.809	1239		10		189	77	Lucassen_&_Franz_1994
CB70 (pyroxene gneisses)	7357582	350660	1	Metamorphic rock	Southern Antofagasta	Antofagasta		33			32	79	71621.632	1317		13		271	86	Lucassen_&_Franz_1994
Sample	UTM N	UTM E	n	Matrix	Location	Region	As	Ba	Cd	Co	Cr	Cu	Fe	Mn	Mo	Ni	Pb	V	Zn	Author
A4	7393150	368005	1	Soil	Antofagasta	Antofagasta	19					240	27000							De_Gregori_et_al_2003
A5	7363352	361348	1	Soil	Antofagasta	Antofagasta	0.3					1	3000							De_Gregori_et_al_2003
76-Vb-1	7561126	377993	1	Soil	Antofagasta	Antofagasta	15		0.91		19	211				20	6		54	CENMA_2014
76-Vb-2	7561401	377868	1	Soil	Antofagasta	Antofagasta	7		0.91		20	121				22	5		48	CENMA_2014
1-Vb	7521964	371753	1	Soil	Antofagasta	Antofagasta	7		0.91		40	145				28	5		58	CENMA_2014
1-Vb-d	7521964	371753	1	Soil	Antofagasta	Antofagasta	7		0.91		5	19				4	2		7	CENMA_2014
51-Vb-1	7523342	372096	1	Soil	Antofagasta	Antofagasta	7		0.91		31	141				22	2		58	CENMA_2014
51-Vb-2	7523403	372270	1	Soil	Antofagasta	Antofagasta	7		0.91		29	177				20	5		58	CENMA_2014
Blanco Ref 1	7387704	357969	1	Soil	Antofagasta	Antofagasta	21		0.91		12	23				6	2		36	CENMA_2014
Blanco Ref 2	7388087	357943	1	Soil	Antofagasta	Antofagasta	64		3.58		27	286				14	49		148	CENMA_2014
264-1-Bco	7388087	357943	1	Soil	Antofagasta	Antofagasta	28		2.18		38	91				42	16		347	CENMA_2014

## Sheet: Bioaccessibility
		Coordinates		As		Cd		Cu		Mo		Pb		Zn
		UTM E	UTM N	total	bioaccessible	total	bioaccessible	total	bioaccessible	total	bioaccessible	total	bioaccessible	total	bioaccessible
AFA-237	Port Gate	356907		243	27	62	2	15246	78	197	0	666	4	19692	49
AFA-238	Window in front of the galpón	356899	7383305	92	58	34	2	4157	1024	31	0	371	127	8821	941
AFA-239	Building	357208	7384279	85	65	17	3	3737	1342	14	0	335	146	3021	1135
